# Supplementary material for: Inhibition of CREB binding protein-beta-catenin signaling down regulates CD133 expression and activates PP2A-PTEN signaling in tumor initiating liver cancer cells
Source: Cell Commun Signal. 2018 Mar 12;16:9. doi: 10.1186/s12964-018-0222-5 (PMC5848530; doi:10.1186/s12964-018-0222-5)
Supplement: Supplementary file 3 — Figure S1. Effect of ICG001 on activation of ERK1/2. Western blot analysis for phospho-ERK and total ERK in DMSO and ICG001 treated samples. Protein levels were normalized to beta-actin and ratio of pERK1/2 to total ERK1/2 was calculated to determine the level of activation. Results represent four independent experiments. Densitometry quantification of protein intensity was performed by Image J Software, NIH. (ZIP 319 kb) [file 12964_2018_222_MOESM3_ESM.zip]

Archive with 1 entries (1 files):
- Supplemental Figure1
