# Supplementary material for: Inhibition of CREB binding protein-beta-catenin signaling down regulates CD133 expression and activates PP2A-PTEN signaling in tumor initiating liver cancer cells
Source: Cell Commun Signal. 2018 Mar 12;16:9. doi: 10.1186/s12964-018-0222-5 (PMC5848530; doi:10.1186/s12964-018-0222-5)
Supplement: Supplementary file 4 — Figure S2. PP2A is induced by ICG001 in TICs. Western blot analysis shows the effect of ICG001 and OA alone or in combination on PTEN phosphorylation. Densitometry quantification of protein intensity was performed by Image J Software, NIH. N = 3, *p < 0.05. (ZIP 366 kb) [file 12964_2018_222_MOESM4_ESM.zip]

Archive with 1 entries (1 files):
- Supplemental Figure2
