# Supplementary material for: Inhibition of CREB binding protein-beta-catenin signaling down regulates CD133 expression and activates PP2A-PTEN signaling in tumor initiating liver cancer cells
Source: Cell Commun Signal. 2018 Mar 12;16:9. doi: 10.1186/s12964-018-0222-5 (PMC5848530; doi:10.1186/s12964-018-0222-5)
Supplement: Supplementary file 5 — Figure S3. ICG001 mediated PP2A activation is independent of posttranslational modification of PP2Ac. Western blot analysis for phospho-PP2Ac and methyl PP2Ac in DMSO and ICG001 treated samples. Results represent four independent experiments. (ZIP 524 kb) [file 12964_2018_222_MOESM5_ESM.zip]

Archive with 1 entries (1 files):
- Supplemental Figure3
